# Supplementary material for: Axonal Dysfunction Precedes Motor Neuronal Death in Amyotrophic Lateral Sclerosis
Source: PLoS One. 2016 Jul 6;11(7):e0158596. doi: 10.1371/journal.pone.0158596 (PMC4934877; doi:10.1371/journal.pone.0158596)
Supplement: S1 Table — (XLSX) [file pone.0158596.s001.xlsx]

## Sheet: ALS raw data
Patient #	Age	Gender	disease duration (month)	Onset	Nerve conduction study	Nerve excitability testing
					CMAP amplitude	SDTC	TEd(10-30)	Ted(90-100)	The(90-100)	Refractoriness	Superexcitability	Late subexcitability	40% depolarizing current	100% hyperpolarizing curernt
1	72	M	8	leg	10.6	0.457077	71.8875	53.905	-134.67	41.53	-21.35	8.54	56.87	-320.65
2	68	F	22	leg	3.9	0.338335	79.4975	54.105	-136.345	182.48	-30.71	5.91	53.47	-370.81
3	68	M	36	arm	0.259	0.328955	74.2625	46.6	-126.695	-16.24	-37.16	12.33	43.31	-315.89
4	60	F	4	arm	4.088	0.3293	69.585	45.315	-100.4	29.24	-29.8	10.57	48.37	-383.6
5	63	F	30	arm	3.7	0.393518	78.8	52.99	-151.76	-7.55	-41.15	26.58	53.08	-311.27
6	61	F	12	leg	0.422	0.130919	57.6325	51.66	-82.78	68.25	-28.07	11.06	50.6	-177.62
7	39	M	19	arm	0.1		55.4	45.4	-71.325	14.12	-21.29	11.69	39.41	-150.78
8	75	F	38	leg	4.865		72.0275	47.945	-143.57	5.41	-24.2	7.64	49.59	-267.41
9	67	M	32	arm	2.4	0.383122	78.51	45.715	-207.585	-2.5	-37.16	15.8	47.29	-507.67
10	66	M	8	bulbar	7.448	0.679783	71.0825	50.935	-133.215	39.61	-23.86	25.85	50.4	-334.23
11	63	F	15	bulbar	8.9	0.373505	72.4775	49.96	-160.83	3.78	-38.92	17.9	49.56	-335.91
12	59	F	10	bulbar	8.555	0.559798	62.3925	41.265	-78.27	44.87	-18.37	19.15	41.24	-218.35
13	65	M	8	leg	7.253	0.486297	71.38	44.82	-113.71	33.2	-26.62	20.59	43.82	-254.5
14	70	F	25	leg	3.919	0.405294	69.6925	55.155	-115.25	-11.33	-35.11	12.44	54.59	-280.77
15	78	M	5	bulbar	5.573	0.508542	63.495	47.605	-147.485	7.64	-27.63	9.58	45.75	-356.24
16	64	F	3	bulbar	3.151	0.389469	60.5775	48.205	-101.46	22.39	-23.34	27.81	46.85	-228.85
17	60	M	16	arm	1.9	0.681652	74.215	50.81	-133.965	-4.83	-32.01	12.28	46.62	-297.68
18	69	F	10	leg	0.781	0.524815	62.215	54.195	-112.88	4.7	-29.43	10.53	49.91	-182.58
19	76	F	12	bulbar	3.125	0.412338	56.415	42.865	-124.19	0.94	-26.01	9.74	44.23	-237.33
20	43	F	5	arm	2.658	0.303692	71.78	43.8	-121.53	75.11	-24.91	25.24	47.14	-245.54
21	44	F	10	leg	11.31	0.284332	72.9925	50.755	-122.46				48.62
22	67	F	14	leg	2.031	0.624916	59.9575	49.82	-131.77	1.27	-40.41	15.32	47.48	-210.39
23	58	M	16	leg	9.8	0.623704	73.145	49.06	-142.37	16.71	-30.05	16.96	48.31	-328.14
24	56	M	29	leg	9.4	0.408287	73.805	43.925	-111.23	33.05	-27.9	14.53	42.1	-252.52
25	54	F	8	bulbar	8.359	0.581176	68.7825	52.335	-135.42	28.85	-34.05	17.57	53.4	-377.44
26	71	F	14	bulbar	1.081	0.528021	67.795	51.555	-141.505	-23.32	-39.04	15.7	53.38	-263.83
27	75	F	32	leg	2.3	0.349128	69.65	50.43	-38.06	25.99	-33.18	9.61	46.13	-85.98
28	60	F	17	leg	2.37	0.477146	73.7325	52.16	-71.57	-12.91	-29.34	12.85	50.95	-112.02
29	65	F	10	leg	7.318	0.349135	69.1925	41.545	-93.68	11.04	-22.17	18.83	40.63	-117.07
30	63	M	35	bulbar	2.469	0.468066	70.1575	45.05	-107.405	47.48	-20.05	9.16	41.79	-232.93
31	77	M	5	arm	1.529	0.509157	71.085	44.6	-99.92	20.39	-30.09	18.4	43.32	-257.53
32	83	M	5	arm	3.802	0.8215	60.82	52.92	-105.76				52.09	-304.1
33	77	M	6	bulbar	4.466	0.482695	64.195	48.995	-132.535	25.49	-20.17	12.64	52.79	-293.13
34	64	F	13	leg	3.771	0.421363	75.4825	51.295	-87.245	17.32	-34.19	7.94	55.36	-211.96
35	73	M	37	bulbar	2.516	0.423266	70.165	48.92	-128.485	65.72	-22.92	12.2	43.34	-330.31
36	63	M	21	arm	1	0.387611	81.6	49.795	-105.42	4.03	-29.76	26.6	41.98	-185.77
37	70	M	26	leg	8.307	0.364668	71.2275	50.88	-126.815	18.59	-31.74	10.07	50.57	-310.76
38	65	M	4	leg	1.594	0.389053	73.5875	42.085	-127.82	15.98	-28.82	16.14	47.68	-369.6
39	58	M	10	arm	0.73	0.58816	72.04	47.775	-142.05	5.96	-27.21	12.02	45.51	-286.58
40	55	M	10	bulbar	3.75	0.489067	81.635	50.475	-131.81	28.85	-32.3	13.63	52.37	-347.41
41	64	F	2	bulbar	3.63	0.461031	77.085	65.975	-134.94	-2.37	-31.6	10.06	67.67	-295.37
42	61	F	5	bulbar	7.656	0.429189	72.5925	56.895	-146.25	-12.5	-33.42	13.05	53.54	-297.59
43	42	M	7	leg	8.5	0.185804	67.1	51.765	-104.44
44	79	F	34	leg	0.101	0.568696	73.495	57.305	-110.265	28.9	-27.04	9.36	56.45	-277.65
45	60	F	19	bulbar	7.758	0.333471	77.0475	57.6	-136.275	-11.55	-38.78	10.85	57.41	-338.57
46	75	M	25	arm	2.9	0.433075	68.6125	44.585	-110.56	-14.22	-24.8	5.64	45.63	-260.5
47	65	F	9	bulbar	6.198	0.435	65.6675	47.195	-152.785	-5.45	-24.9	6.24	50.16	-396.34
48	61	M	8	bulbar	9.5	0.458081	68.025	46.515	-141.745	11.58	-31.58	18.31	46.73	-361.19
49	71	M	13	bulbar	2	0.535	53.3675	43.365	-89.28	38.28	-11.02	6.18	39.26	-256.85
50	71	M	12	arm	6.51	0.478744	72.7325	54.96	-145.465	24.1	-29.11	12.63	57.82	-334.64
51	65	F	41	leg	11.6	0.38106	70.775	49.94	-139.65	-8.08	-26.72	15.73	50.89	-342.53
52	71	F	10	bulbar	2.625	0.360743	76.435	63.185	-156.285	-18.9	-44.18	13.63	54.02	-266.4
53	73	F	4	bulbar	7.6	0.404291	77.315	67.135	-185.605				59.89
54	74	F	4	bulbar	6.38	0.515874	68.8875	62.79	-137.205	9.59	-25.61	11.85	62.76	-285.86
55	71	M	15	arm	5.026	0.393808	69.2275	44.125	-114.105	13.86	-24.19	17.88	44.9	-253.48
56	62	F	4	bulbar	6.5	0.584282	69.37	54.3	-151.825	13.59	-38.97	21.06	50.72	-277.15
57	67	M	14	arm	2.6	0.636849	93.335	50.87	-72.97	-37.82	-46.32	16.21	46.95	-195.92
58	69	F	17	bulbar	5.5	0.459382	69.1675	57.13	-129.825	20.53	-30.98	9.03	54.16	-279.46
59	67	F	5	bulbar	2.3	0.474032	70.4675	47.455	-143.94	-3.43	-25.18	11.54	47.75	-301.22
60	70	M	14	arm	1.612	0.348518	82.83	61.19	-154.145	-10.18	-39.94	4.96	51.88	-229.67
61	75	M	15	arm	2.745	0.329396	59.7275	41.24	-135.135	2.11	-31.1	4.79	48	-338.03
62	76	F	8	bulbar	3.789	0.395367	66.89	51.135	-123.14				53.18
63	75	F	10	bulbar	6.7	0.369794	50.85	51.74	-169.365				43.94
64	61	F	6	bulbar	12.3	0.395413	71.49	52.58	-113.71	12.39	-29.9	14.57	52.17	-264.6
65	77	F	5	bulbar	3.073	0.578234	75.345	61.105	-129.605	-5.32	-33.54	13.64	52.03
66	66	M	7	arm	1.5	0.552967	69.7575	57.4	-150.515	36.04	-28.37	6.26	52.26	-254.31
67	69	M	13	arm	1.9	0.372943	70.0425	52.925	-139.64	-11.81	-15.44	13.59	44.5
68	54	M	33	leg	5.6	0.652515	56.1025	44.815	-70.935	32.84	-15.78	11.34	45.97	-213.37
69	83	M	48	arm	4.2	0.567678	68.305	47.105	-96.28	115.86	-9.66	11.51	48.85	-213.56
70	45	M	7	arm	5.7	0.513776	67.34	41.25	-123.985	27.98	-22.65	12.52	40.73	-282.53
71	67	F	17	bulbar	2.9	0.405261	73.825	59.695	-179.66				59.46
72	59	M	7	arm	0.6	0.459676	80.8075	50.07	-115.655	-32.67	-35.43	27.21	50.87	-254.68
73	79	F	9	bulbar	8	0.369605	72.875	50.455	-153.18	-0.3	-29.69	15.89	48.88	-330.64
74	44	M	8	arm	6.3	0.510309	74.0175	49.14	-144.23	5.12	-35.67	13.53	48.81	-442.09
75	59	M	17	bulbar	6.6	0.428177	62.7725	44.805	-123.94	32.6	-19.91	7.53	41.13
76	72	F	14	leg	6.1	0.721591	72.9725	50.795	-159.525	10.98	-34.94	7.62	50.14	-374.04
77	69	M	15	arm	5.1		77.35	49.73	-119.31	2.63	-33.53	6.95	49.36
78	74	M	15	leg	8.1	0.537481				3.63	-22.44	17.36
79	73	F	7	bulbar	1.5	0.660041	84.2975	47.795	-121.945	80.21	-12.18	25.44	40.62	-170.8
80	57	F	19	arm	0.6	0.758238	69.2975	49.705	-99.685	33.08	-29.92	17.95	45.36	-201.8
81	82	M	10	bulbar	9.2	0.512063	67.015	45.965	-116.7	30.47	-22.47	12.42	43.67	-278.41
82	61	M	6	leg	6.9	0.521351	69.0375	48.445	-103.535	24.66	-26.52	8.7	45.3	-231.77
83	78	F	10	bulbar	11.9	0.330163	74.4525	49.5	-144.98	-11.52	-33.67	21.44	49.02	-302.86
84	72	M	5	arm	2.7	0.733115	76.79	55.26	-107.785	-10.88	-29.18	10.58	47.47	-231.1
85	56	M	12	leg	7.9	0.308	66.345	41.51	-112.96	3.47	-32.43	6.23	41.34
86	62	M	17	arm	6.2	0.332	70.8925	55.215	-138.29	-5.84	-29.79	5.68	46.79
87	63	M	10	arm	7.6	0.42019	72.2775	49.095	-142.685	7.99	-34.31	20.47	49.87	-352.36
88	42	M	9	arm	4.3	0.872	88.2625	42.64	-148.51	67.14	-47.55	17.85	57.67
89	75	F	14	leg	3.8	0.704	-0.1525	79.45	-155.72				58.57	-313.71
90	68	M	50	arm	0.326945	0.659	73.55	81.35	-181.05	60.64	-18.14	24.47
91	72	M	10	arm	3.3	0.427				-5.27	-14.01	21.2	89.11
92	67	F	17	arm	0.2	0.632	80.9125	69.565	-217.16	37.64	-36.35	-2.02	59.84	-481.94
93	61	F	9	bulbar	9	0.454	71.165	48.28	-132.18	13.84	-32.56	19.31	49.97	-364.72
94	62	M	11	arm	2.8	0.413	75.84	55.515	-130.725	137.56	-23.43	10.77	52.67	-365.48
95	60	F	21	leg	6.44	0.302	65.2775	44.025	-132.265	5.76	-22.74	8.86	45.49	-376.34
96	73	M	8	arm	5.11	0.594	74.215	61.455	-162.23	14.7	-33.66	6.55	60.2	-430.43
97	75	M	19	leg	8.72	0.386	71.89	52.08	-141.59	-5.54	-29.14	9.14	50	-291.79
98	77	M	14	bulbar	1.56	0.619	75.9325	50.87	-129.755	29.15	-30.11	18.83
99	65	F	5	leg	1.75	0.399	80.52	57.46	-149.865	-3.84	-35.79	10.55	56.51	-323.46
100	56	M	16	arm	3.13	0.416	69.375	49.035	-144.245	8.44	-28.5	7.89	46.58	-490.78
101	76	M	15	bulbar	3.72	0.45	65.335	47.815	-159.965	-2.05	-19.35	5.64	49.96	-330.42
102	78	M	6	arm	1.63	0.504				13.64	-23.12	7.64	100.51	-421.88
103	70	M	28	leg	2.13	0.542	81.1725	58.535	-123.145				59.45	-316.79
104	70	M	15	leg	4.63	0.519	77.065	49.505	-139.52	9.39	-33.35	20.93	51.66	-352.75
105	73	F	53	bulbar	4.34	0.322	72.7425	62.915	-102.045	5.06	-14.59	-0.68	63.29	-274.16
106	72	M	9	bulbar	3.83	0.452	67.5275	48.36	-126.915	13.96	-28.73	21.54	47.65	-379.2
107	73	M	7	arm	1.49	0.478	95.7525	97.725	-141.045	-0.78	-42.84	5.92	97.24
108	74	F	22	leg	8.3	0.542187	66.355	52.45	-111.5	21.86	-21.93	8.48	50.93	-278.82
109	70	F	35	leg	5.11	0.551	70.895	47.35	-114.58	2.6	-40.23	30.85	47.26	-269.43
110	88	F	11	leg	3.64	0.701	76.7575	50.875	-115.535	11.01	-26.42	18.26	48.21	-294.42
111	74	F	29	leg	0.868734	0.496222	77.1775	52.96	-123.37	10.62	-34.86	12.46	54.78	-275.46
112	57	M	30	leg	4.73	0.513	71.0325	42.56	-118.54	102.11	-27.24	14.68	47.26
113	69	F	34	leg	10.49	0.343	76.3075	42.41	-155.425	58.04	-25.03	21.46	42.23	-371.7
114	64	F	11	bulbar	3.38	0.439	71.945	53.875	-135.125	8.37	-26.42	12.47	55.08	-331.95
115	52	M	18	leg	2.74	0.478	83.4075	78.785	-142.92	-16.67	-39.34	17.87	69.04	-428.73
116	83	M	7	bulbar	4.07	0.445	74.865	61.725	-140.335	76.93	-20.7	9.78	57.46	-409.39
117	71	F	5	bulbar	0.77	0.317				-17.47	-30.27	8.2	99.37
118	82	F	30	arm	3.21	0.428	60.3325	42.875	-86.355	31.22	-14.73	19.38	40.38	-235.11
119	66	F	10	arm	1.9	0.956	100	100	-190.415	9.11	-44.43	6.82	74.17
120	55	M	36	leg	8.27	0.51	68.5325	42.74	-104.335	80.59	-18.79	11.66	47.12	-291.34
121	69	M	11	arm	5.104	0.390138	69.6025	45.13	-114.17	70.41	-15.14	11.04	47.4	-332.02
122	39	M	42	leg	1.594	0.624	95.965	76.75	-152.85	22.36	-62.82	-7.65	81.55
123	65	M	11	arm	3.28	0.428	84.4225	57.165	-145.035	-14.09	-46.81	3.32	62.68	-438.48
124	80	M	115	arm	1.5	0.374964	83.8575	52.13	-138.93	14.11	-42.61	12.84	55.62
125	69	M	10	bulbar	10.7	0.402	72.92	51.755	-146.39	27.47	-23.77	14.47	59.07	-315.03
126	60	M	14	leg	4.1	0.514	16.88	55.47	-188.01
127	68	F	5	leg	2.95	0.57	71.815	54.095	-100.145	18.05	-23.04	13.65	58.62	-246.05
128	66	M	5	leg	7.135	0.445815	73.6275	48.045	-119.85	19.83	-29.52	14.34	47.4	-335.81
129	80	F	12	arm	2.07	0.503	88.87	81.92	-169.15	48.36	-18.25	15.7	89.89	-340.87
130	71	F	19	leg	2.12	0.343	76.6525	65.48	-168.43	-9.1	-25.51	-0.28	52	-372.88
131	66	M	13	arm	2	0.772	74.505	53.365	-115.485	17.34	-23.32	12.58	59.74	-354.52
132	67	M	8	arm	2.23	0.856	77.23	39.505	-132.66	52.93	-16.85	10.22	36.26	-421.46
133	39	M	22	arm	1.4	0.698	80.6975	43.275	-111.77	71.94	-33.2	22.25	46.74	-267.13
134	68	M	8	leg	6.04	0.418	71.6425	48.455	-130.15	53.58	-30.9	14.42	46.32
135	78	M	22	arm	2.44	0.337	67.1875	43.515	-98.315	76.9	-20.82	4.25	41.08	-231.31
136	71	M	16	leg	3.47	0.407	77.45	46.39	-169.395		-26.69		45.32	-511.23
137	74	M	64	arm	3.8	0.42771	63.4375	40.805	-141.995	14.04	-19.67	11.46	39.03	-333.13
138	60	F	14	arm	1.179	0.32	63.9675	44.01	-142.735	13.94	-11.87	4.6	44.54	-284.61
139	59	F	19	leg	9.33	0.45	69.785	43.49	-117.58	33.46	-28.18	17.45	43.61	-330.14
140	76	F	15	leg	1.13424	0.686	73.6475	54.415	-122.185	43.76	-24.4	9.13	55.81	-276.05
